# Supplementary material for: Role of Sox3 in Estradiol-Induced Sex Reversal in Pelodiscus sinensis
Source: Int J Mol Sci. 2023 Dec 23;25(1):248. doi: 10.3390/ijms25010248 (PMC10779075; doi:10.3390/ijms25010248)
Supplement: Supplementary file 1 [file ijms-25-00248-s001.zip]

Archive with 1 entries (1 files):
- ijms-2741769-supplementary.pdf
